# Supplementary material for: High Frequency of Resistance, Lack of Clinical Benefit, and Poor Outcomes in Capreomycin Treated South African Patients with Extensively Drug-Resistant Tuberculosis
Source: PLoS One. 2015 Apr 24;10(4):e0123655. doi: 10.1371/journal.pone.0123655 (PMC4409172; doi:10.1371/journal.pone.0123655)
Supplement: S1 Dataset — (XLSX) [file pone.0123655.s001.xlsx]

## Sheet: Sheet1
case_id	StudyNumber	Kanamycin_RxDT	Sex	age_yrs	dob	ethnicity	weight_dx	outcome	outcome_Fav	d_XDR_dx	d_XDRtreati	lastdatealive	death	survival_mnthsDx	survival_mnthsRx	sputconv	date_spconvert	sputum_reversion	datereverted	hiv	cd4	arvs	prevMDRRx	prev_preXDR	Augmentin_Rx	Capreo_Rx	ethinonamide_Rx	Clarithromycin_Rx	pas_Rx	Ter_cyclo_Rx	moxi_Rx	cipro_Rx	ofl_Rx	inh_Rx	pza_Rx	Dapsone_Rx	etham_Rx	clof_Rx	thioac_Rx	no_drugsRx	sample_mutanalysis_date	capgeno_mixmutres_binary	cap_genotype	Spoligotype	strain_family	amikacinDST	ethamDST	ethionDST	inhDST
177	p426		Female	38.7296	1972-11-15	Black	70.3	Died	unfavourable	2011-08-09	2011-10-08	2011-11-18	dead	8.4	3.4	No	2011-11-18			Positive	9	Yes	No	No	No	Yes	No	No	Yes	Yes	Yes	No	No	Yes	Yes	No	Yes	No	No	7	2011-08-06	1	+S/1401G	Not available		resistant	resistant		resistant
138	P259		Male	45.9904	1964-08-16	Mixed Ethnicity	73.9	Treatment failure	unfavourable	2010-08-13	2010-11-23	2011-09-22	alive	34	25	No	2011-09-22			Negative			Yes	No	No	Yes	Yes	No	Yes	Yes	No	No	Yes	Yes	Yes	No	Yes	No	No	8	2010-08-18	1	+S/1401G	119	X1	resistant		sensitive	resistant
172	R2/003	Yes	Male	33.6947	1974-10-15	Black	43	Died	unfavourable	2008-06-25	2008-08-21	2008-09-25	dead	7.7	2.9	No				Positive	424	Yes	Yes	No	Yes	Yes	Yes	Yes	Yes	Yes	No	Yes	Yes	No	Yes	Yes	Yes	No	No	10	2008-06-25	1	+S/1401G	Not available		resistant	sensitive	sensitive	resistant
30	B51		Male	19.0308	1988-11-02	Black	50	cure	favourable	2007-11-14	2008-02-08	2011-05-27	alive	108	100	Yes	2008-07-11	No		Negative			Yes	No	Yes	Yes	Yes	No	Yes	Yes	No	No	No	No	Yes	No	Yes	No	No	8	2007-11-16	1	+S/1401G	2	BEIJING	resistant	sensitive	sensitive	resistant
168	P433		Male	21.3963	1990-04-30	Black	46.1	On Treatment	favourable	2011-09-22	2011-10-26	2012-06-01	alive	21	18	No	2012-04-28			Negative			Yes	No	No	Yes	Yes	No	Yes	Yes	Yes	No	No	Yes	Yes	No	Yes	Yes	No	9	2011-09-22	1	+S/1401G	1	BEIJING	resistant		sensitive	resistant
139	P261	Yes	Female	19.6797	1991-01-17	Mixed Ethnicity	47.5	Treatment failure	unfavourable	2010-09-22	2010-12-02	2012-06-01	alive	52	46	No	2012-04-30			Negative			No	No	No	Yes	Yes	No	Yes	Yes	No	No	Yes	Yes	Yes	No	Yes	No	No	8	2010-09-26	1	+S/1401G	NA		resistant		sensitive	resistant
2	B12		Female	25.9411	1982-02-25	Mixed Ethnicity		cure	favourable	2008-02-04	2008-06-02	2012-08-30	alive	139	129	Yes	2008-06-06	No		Negative			No	No	Yes	Yes	Yes	Yes	Yes	Yes	No	No	No	No	Yes	No	No	No	No	8	2008-04-15	1	+S/1401G	2	BEIJING	resistant	resistant	sensitive	resistant
26	B44		Male	54.4257	1952-11-10	Mixed Ethnicity	40.5	Died	unfavourable	2007-04-15	2007-06-01	2007-11-30	dead	19	15	No				Negative			Yes	No	Yes	Yes	No	No	Yes	Yes	Yes	No	Yes	No	Yes	Yes	Yes	No	No	9	2006-11-05	1	+S/1401G	2	BEIJING	resistant	sensitive	resistant	resistant
163	P367		Male	28.8542	1982-06-06	Black	53	Converted	favourable	2011-04-14	2011-07-01	2012-06-01	alive	35	28	Yes	2011-07-01	No		Negative			No	No	No	Yes	Yes	No	Yes	Yes	No	No	Yes	Yes	Yes	No	Yes	No	No	8	2011-04-15	1	+S/1401G	2	BEIJING	resistant		sensitive	resistant
93	P121		Female	18.1684	1990-09-03	Black	51.5	Died	unfavourable	2008-11-03	2009-01-06	2009-01-07	dead	5.4	0.083	No	2009-01-07			Negative			No	No	Yes	Yes	No	No	Yes	Yes	No	No	No	Yes	Yes	No	Yes	No	No	7	2008-11-05	1	+S/1401G	2	BEIJING	resistant	sensitive	resistant	resistant
108	P162		Female	34.4723	1975-09-05	Black	48.6	Died	unfavourable	2010-02-24	2010-03-05	2010-07-04	dead	11	10	No	2010-07-04			Positive	433	Yes	Yes	Yes	Yes	Yes	Yes	Yes	Yes	Yes	No	No	Yes	Yes	Yes	Yes	Yes	No	No	11	2010-02-26	1	+S/1401G	Not available		resistant	sensitive	sensitive	resistant
161	P362		Female	27.1978	1984-02-02	Black	57	On Treatment	favourable	2011-04-15	2011-06-22	2012-06-01	alive	34	29	No	2012-06-01			Positive	120	Yes	No	No	No	Yes	Yes	No	No	Yes	Yes	No	No	Yes	Yes	No	Yes	No	No	7	2011-04-16	1	+S/1401G	2	BEIJING	resistant		sensitive	resistant
28	B49		Female	45.7933	1961-04-02	Mixed Ethnicity	38	Died	unfavourable	2007-01-17	2007-10-11	2007-11-24	dead	26	3.7	No				Negative			Yes	No	No	Yes	Yes	No	Yes	No	No	No	No	No	Yes	No	Yes	No	No	5	2007-01-17	1	+S/1401G	2	BEIJING	resistant	sensitive	sensitive	resistant
19	B37		Male	39.5236	1968-03-17	Mixed Ethnicity	62	cure	favourable	2007-09-25	2008-01-07	2012-07-31	alive	148	139	Yes	2008-04-08	No		Positive	434	Yes	No	No	Yes	Yes	Yes	Yes	Yes	Yes	No	No	Yes	No	Yes	No	No	No	No	9	2007-10-01	1	+S/1401G	2	BEIJING	resistant	resistant	sensitive	resistant
69	P048		Male	39.2854	1969-12-24	Black	41	Died	unfavourable	2009-04-07	2009-06-24	2010-01-17	dead	24	17	No	2010-01-17			Positive	60	Yes	No	No	No	Yes	Yes	No	Yes	Yes	No	No	No	No	Yes	No	Yes	No	No	6	2009-04-08	1	+S/1401G	Not available		resistant	sensitive	sensitive	resistant
153	P325	Yes	Male	22.1191	1989-01-15	Other	77	Died	unfavourable	2011-02-28	2011-04-01	2011-10-19	dead	19	17	No	2011-10-19			Negative			No	No	No	Yes	Yes	No	Yes	Yes	No	No	Yes	Yes	Yes	No	Yes	No	No	8	2011-03-01	1	+S/1401G	1	BEIJING	resistant			resistant
167	P432	Yes	Male	52.0548	1959-07-16	Black	48.5	On Treatment	favourable	2011-08-05	2011-10-26	2012-01-23	alive	14	7.4	No	2011-10-27			Negative			No	No	No	Yes	Yes	No	Yes	Yes	No	No	Yes	No	Yes	No	Yes	Yes	No	8	2011-08-06	1	+S/1401G	549	X3	resistant		sensitive	resistant
136	P252		Male	43.0773	1967-08-09	Mixed Ethnicity	51.3	Converted	favourable	2010-09-06	2010-11-19	2012-06-01	alive	53	47	Yes	2010-11-18	No		Negative			No	No	No	Yes	Yes	No	Yes	Yes	No	No	Yes	Yes	Yes	No	Yes	No	No	8	2010-09-07	1	+S/1401G	NA		resistant		sensitive	resistant
42	B8		Female	26.3929	1980-08-14	Mixed Ethnicity	34.5	Died	unfavourable	2007-01-05	2007-03-06	2007-03-30	dead	7	2	No				Negative			Yes	No	Yes	Yes	No	Yes	No	Yes	No	No	No	No	No	Yes	No	No	No	5	2007-01-05	1	+S/1401G	NA		resistant	resistant	resistant	resistant
148	P292	Yes	Male	37.6619	1973-03-26	Mixed Ethnicity	42	Converted	favourable	2010-11-23	2011-01-21	2011-08-15	alive	22	17	Yes	2011-01-21	No		Negative			Yes	No	No	Yes	Yes	No	Yes	Yes	No	No	Yes	Yes	Yes	No	Yes	No	No	8	2010-11-23	1	+S/1401G	NA		resistant		sensitive	resistant
135	P250	Yes	Female	38.5517	1972-02-28	Black	40	Reverter	unfavourable	2010-09-17	2010-11-05	2012-06-01	alive	52	48	Yes	2011-05-03	Yes	18967	Positive	65	Yes	No	No	No	Yes	Yes	No	Yes	Yes	No	No	Yes	Yes	Yes	No	Yes	No	No	8	2010-09-17	1	+S/1401G	Not available		resistant		sensitive	resistant
147	P285		Female	39.258	1971-07-26	Black	83.6	Died	unfavourable	2010-10-28	2010-12-24	2011-01-13	dead	6.4	1.7	No	2011-01-13			Positive	101	No	No	No	Yes	Yes	Yes	No	Yes	Yes	No	No	Yes	Yes	Yes	No	Yes	No	No	9	2010-11-12	1	+S/1401G	Not available		resistant		sensitive	resistant
146	P282	Yes	Male	46.1711	1964-04-23	Mixed Ethnicity	63.7	Treatment failure	unfavourable	2010-06-25	2011-01-14	2011-10-31	alive	41	24	No	2011-10-31			Negative			No	Yes	Yes	Yes	Yes	Yes	Yes	Yes	No	No	Yes	Yes	Yes	Yes	Yes	No	No	11	2010-06-29	1	+S/1401G	2	BEIJING	resistant		sensitive	resistant
156	P341		Male	27.9726	1983-03-11	Black	58.2	Treatment failure	unfavourable	2011-03-01	2011-04-30	2012-06-01	alive	38	33	No	2012-02-28			Positive	9	Yes	Yes	No	No	Yes	Yes	No	Yes	Yes	No	No	Yes	No	Yes	No	Yes	No	No	7	2011-03-02	1	+S/1401G	Not available		resistant		sensitive	resistant
145	P275		Female	28.1561	1982-07-07	Black	34.4	Died	unfavourable	2010-09-02	2010-12-03	2011-09-07	dead	31	23	No	2011-09-07			Negative			No	No	No	Yes	Yes	No	Yes	Yes	No	No	Yes	No	Yes	No	Yes	No	No	7	2010-09-02	1	+S/1401G	1	BEIJING	resistant		sensitive	resistant
149	P298		Female	18.5572	1992-06-20	Mixed Ethnicity	58.8	Converted	favourable	2011-01-10	2011-02-24	2012-06-01	alive	42	39	Yes	2012-02-22	No		Negative			No	No	No	Yes	Yes	Yes	Yes	Yes	Yes	No	No	Yes	Yes	No	Yes	No	No	9	2011-01-12	1	+S/1401G	118	LCC	resistant		sensitive	resistant
140	P263		Male	35.3895	1975-05-08	Black	56	Died	unfavourable	2010-09-27	2010-10-07	2011-10-03	dead	31	30	No	2011-03-07			Positive	57	Yes	Yes	No	No	Yes	Yes	No	Yes	Yes	No	No	Yes	No	Yes	No	Yes	No	No	7	2010-09-22	1	+S/1401G	Not available		resistant		sensitive	resistant
83	P090	Yes	Male	35.54	1974-02-08	Black	43	Transfer		2009-08-24	2009-10-16	2009-12-05		8.6	4.2	No	2009-12-05			Positive	253	Yes	No	No	No	Yes	Yes	No	Yes	Yes	No	No	Yes	No	Yes	No	Yes	No	No	7	2009-08-25	1	+S/1401G	2	BEIJING	resistant	sensitive	sensitive	resistant
36	B62		Female	24.7255	1982-05-19	Mixed Ethnicity	42	completion	favourable	2007-02-08	2007-02-08	2012-08-30	alive	169	169	No				Negative			Yes	No	Yes	Yes	Yes	Yes	No	Yes	No	No	Yes	Yes	Yes	No	Yes	No	No	9	2007-02-09	1	+S/1401G	745	LCC	resistant	sensitive	sensitive	resistant
49	B96		Female	42.0205	1964-12-11	Mixed Ethnicity	39	Died	unfavourable	2006-12-19	2007-03-14	2011-06-29	dead	138	131	No				Negative			Yes	No	Yes	Yes	Yes	Yes	Yes	Yes	No	No	Yes	Yes	Yes	No	No	No	No	10	2006-12-20	1	+S/1401G	115	LCC	resistant	sensitive	sensitive	resistant
130	P236		Female	29.4292	1981-02-12	Black	68	Converted	favourable	2010-07-19	2010-09-17	2012-06-01	alive	57	52	Yes	2010-12-15	No		Positive	217	Yes	No	No	No	Yes	Yes	No	Yes	Yes	No	No	Yes	Yes	Yes	No	Yes	No	No	8	2010-07-28	1	+S/1401G	Not available		resistant		sensitive	resistant
97	P128	Yes	Female	25.2293	1983-09-10	Black	56.6	Died	unfavourable	2008-12-02	2008-12-02	2009-01-11	dead	3.3	3.3	No	2009-01-11			Positive	10	Yes	Yes	Yes	Yes	Yes	Yes	No	Yes	Yes	No	No	No	No	Yes	No	Yes	No	No	7	2008-12-03	1	+S/1401G	2	BEIJING	resistant	sensitive	sensitive	resistant
123	P213		Female	31.8302	1978-07-13	Black	61.1	Treatment failure	unfavourable	2010-05-12	2010-09-10	2012-06-01	alive	63	53	No	2011-12-20			Positive	283	Yes	No	No	No	Yes	Yes	No	Yes	Yes	Yes	No	No	Yes	Yes	No	Yes	No	No	8	2010-05-17	1	+S/1401G	2	BEIJING	resistant		sensitive	resistant
33	B59		Male	38.9213	1969-03-13	Black		Died	unfavourable	2008-02-13	2008-03-11	2009-05-22	dead	39	36	No				Positive	99	Yes	No	No	Yes	Yes	Yes	Yes	Yes	Yes	No	No	Yes	No	Yes	No	Yes	No	No	11	2008-02-13	1	+S/1401G	2	BEIJING	resistant	sensitive	resistant	resistant
62	P032		Female	42.9596	1966-03-09	Mixed Ethnicity	54.5	Died	unfavourable	2009-02-22	2009-04-30	2009-05-08	dead	6.3	0.67	No	2009-05-08			Positive	43	No	No	No	Yes	Yes	Yes	No	Yes	Yes	No	No	No	Yes	Yes	No	Yes	No	No	8	2009-02-24	1	+S/1401G	2	BEIJING	resistant	resistant	resistant	resistant
24	B42		Male	17.9192	1989-09-29	Black	45	Died	unfavourable	2007-08-31	2007-10-29	2008-03-22	dead	17	12	No				Negative			Yes	No	Yes	Yes	Yes	Yes	Yes	Yes	No	No	No	No	Yes	Yes	Yes	No	No	10	2007-09-03	1	+S/1401G	2	BEIJING	resistant	sensitive	sensitive	resistant
86	P094	Yes	Female	76.4463	1933-03-09	Black		Died	unfavourable	2009-08-19		2009-10-09	dead	4.3		No				Negative					No	No	No	No	No	No	No	No	No	No	No	No	No	No	No	0	2009-08-21	1	+S/1401G	2	BEIJING	resistant	sensitive	resistant	resistant
52	P012		Male	30.8994	1979-06-20	Black	55.3	Treatment failure	unfavourable	2010-05-14	2010-05-14	2011-01-11	alive	20	20	No	2011-01-11			Positive	108	Yes	No	Yes	Yes	Yes	Yes	Yes	Yes	Yes	No	No	Yes	Yes	Yes	Yes	Yes	No	No	11	2010-05-14	1	+S/1401G	2	BEIJING	resistant		resistant	resistant
101	P135		Male	35.6222	1974-04-03	Black	50.3	Died	unfavourable	2009-11-16	2009-04-21	2010-07-28	dead	21	39	No	2010-03-13			Positive	268	Yes	Yes	Yes	No	Yes	Yes	Yes	Yes	Yes	No	No	Yes	No	Yes	No	Yes	No	No	8	2009-11-16	1	+S/1401G	Not available		resistant	sensitive	sensitive	resistant
96	P127		Male	20.5421	1988-05-07	Mixed Ethnicity	66	cure	favourable	2008-11-21	2009-03-01	2012-06-01	alive	107	99	Yes		No		Negative			Yes	No	No	Yes	Yes	Yes	Yes	Yes	No	No	No	Yes	Yes	No	Yes	No	No	8	2008-11-23	1	+S/1401G	2	BEIJING	resistant	sensitive	sensitive	resistant
120	P207		Female	31.4168	1978-12-17	Mixed Ethnicity	51.1	Treatment failure	unfavourable	2010-05-18	2010-08-10	2011-09-16	alive	41	34	No	2011-08-15			Negative			No	No	No	Yes	Yes	No	Yes	Yes	No	No	Yes	Yes	Yes	No	Yes	No	No	8	2010-05-19	1	+S/1401G	1	BEIJING	resistant		sensitive	resistant
112	P175	Yes	Female	20.3696	1989-12-02	Black	46.7	Treatment failure	unfavourable	2010-04-16	2010-05-07	2012-06-01	alive	65	63	No	2010-10-22			Negative			Yes	Yes	No	Yes	Yes	Yes	Yes	Yes	No	No	Yes	No	Yes	No	No	No	No	7	2010-04-19	1	+S/1401G	NA		resistant	sensitive	sensitive	resistant
94	P125	No	Female	31.2991	1977-07-13	Black		Died	unfavourable	2008-10-30		2008-11-12	dead	1.1						Positive	12				No	No	No	No	No	No	No	No	No	No	No	No	No	No	No	0	2008-11-04	1	+S/1401G	Not available		resistant	sensitive	sensitive	resistant
51	P008	Yes	Male	33.7249	1975-06-15	Black	71	Converted	favourable	2009-03-06	2009-03-06	2012-06-01	alive	99	99	Yes	2009-09-11	No		Positive	331	Yes	Yes	No	Yes	Yes	No	Yes	Yes	Yes	Yes	No	No	No	No	Yes	No	No	No	7	2009-01-29	1	+S/1401G	2	BEIJING	resistant	resistant	resistant	resistant
114	P180	Yes	Male	16.9801	1993-04-14	Black	53.7	Treatment failure	unfavourable	2010-04-07	2010-05-26	2011-06-25	alive	37	33	No	2011-05-25			Positive	208	Yes	Yes	No	No	Yes	Yes	Yes	Yes	Yes	No	No	Yes	Yes	Yes	No	Yes	No	No	9	2010-04-08	1	+S/1401G	Not available		resistant	sensitive	sensitive	resistant
109	P169		Male	62.0151	1947-12-25	Mixed Ethnicity	58	Died	unfavourable	2009-12-30	2010-02-24	2011-12-23	dead	60	56	No	2011-12-23			Negative			No	No	No	Yes	Yes	Yes	No	Yes	No	No	Yes	No	Yes	No	Yes	No	No	7	2009-12-30	1	+S/1401G	NA		resistant	sensitive	sensitive	resistant
34	B60		Female	29.5332	1978-02-15	Black	50	Died	unfavourable	2007-08-29	2007-11-13	2008-08-04	dead	28	22	No				Positive	446	Yes	Yes	No	No	Yes	Yes	Yes	Yes	Yes	Yes	No	Yes	No	Yes	No	Yes	No	No	9	2007-08-30	1	+S/1401G	2	BEIJING	resistant	sensitive	sensitive	resistant
50	P007	Yes	Female	19.2307	1990-02-27	Black		Died	unfavourable	2009-05-22	2008-10-22	2011-11-14	dead	76	93	Yes	2010-01-05	Yes		Negative			Yes	No	Yes	Yes	Yes	Yes	Yes	Yes	No	No	Yes	Yes	Yes	No	Yes	No	No	15	2009-05-22	1	+S/1401G	2	BEIJING	resistant	resistant	resistant	resistant
111	P171		Female	21.6893	1988-12-10	Mixed Ethnicity	47.5	Treatment failure	unfavourable	2010-08-19	2010-08-19	2011-04-28	alive	21	21	No	2011-04-28			Negative			Yes	No	No	Yes	Yes	No	Yes	Yes	No	No	Yes	Yes	Yes	No	Yes	No	No	8	2010-08-20	1	+S/1401G	1	BEIJING	resistant		sensitive	resistant
16	B34		Female	36.8296	1970-04-09	Black	48	Died	unfavourable	2007-02-06	2007-03-15	2011-01-02	dead	119	116	No				Positive	409	Yes	Yes	No	Yes	Yes	Yes	Yes	Yes	Yes	No	No	Yes	No	Yes	No	No	No	No	9	2007-02-06	1	+S/1401G	2	BEIJING	resistant	resistant	sensitive	resistant
90	P112	Yes	Female	26.1574	1983-08-07	Mixed Ethnicity	38.4	Died	unfavourable	2009-10-03	2009-12-03	2009-12-14	dead	6	0.92	No	2009-12-14			Positive	252	Yes	No	No	Yes	Yes	Yes	No	Yes	Yes	No	No	Yes	No	Yes	No	Yes	No	No	8	2009-10-06	1	+S/1401G	2	BEIJING	resistant	sensitive	sensitive	resistant
141	P264		Female	38.6913	1972-01-14	Black	81.7	Transfer		2010-09-23	2010-12-02	2012-06-01	alive	51	46	No	2011-01-20			Positive	539	Yes	No	No	No	Yes	Yes	No	Yes	Yes	No	No	Yes	Yes	Yes	No	Yes	No	No	8	2010-09-27	1	+S/1401G	Not available		resistant		sensitive	resistant
18	B36		Female	19.6085	1987-10-28	Mixed Ethnicity	32	Died	unfavourable	2007-06-07	2007-06-07	2009-04-13	dead	56	56	No				Negative			Yes	No	Yes	Yes	Yes	Yes	No	Yes	No	No	Yes	No	Yes	No	Yes	No	No	10	2007-06-07	1	+S/1401G	2	BEIJING	resistant	resistant	sensitive	resistant
76	P076		Female	20.5503	1989-02-07	Mixed Ethnicity	46.9	Died	unfavourable	2009-08-27	2009-08-27	2012-02-10	dead	75	75	No	2012-02-10			Negative			No	No	No	Yes	No	No	Yes	Yes	No	No	Yes	No	Yes	No	No	No	No	5	2009-06-30	1	+S/1401G	NA		resistant	resistant	sensitive	resistant
165	P391	Yes	Female	24.5832	1986-12-04	Black	42.7	Died	unfavourable	2011-07-05	2011-09-19	2012-02-14	dead	19	12	No	2012-02-14			Positive	302	Yes	Yes	No	No	Yes	Yes	No	No	Yes	Yes	No	No	Yes	Yes	Yes	Yes	No	No	8	2011-07-06	1	+S/1401G	50	H3	resistant		sensitive	resistant
144	P274		Male	46.2341	1964-08-01	Mixed Ethnicity	57.6	Died	unfavourable	2010-10-26	2010-12-20	2011-10-01	dead	28	24	No	2011-10-01			Negative			Yes	No	No	Yes	Yes	No	Yes	Yes	No	No	Yes	Yes	Yes	No	Yes	No	No	8	2010-10-27	1	+S/1401G	165	F11	resistant		sensitive	resistant
57	P021	Yes	Male	31.3374	1977-10-16	Black	63	Reverter	unfavourable	2009-02-16	2009-03-23	2010-06-29	alive	42	39	Yes	2010-02-23	Yes		Positive	311	Yes	Yes	Yes	No	Yes	Yes	No	No	Yes	No	No	Yes	No	Yes	Yes	No	No	No	6	2009-02-17	1	+S/1401G	2	BEIJING	resistant	sensitive	sensitive	resistant
73	P066		Male	57.6893	1951-10-14	Mixed Ethnicity	50	Died	unfavourable	2009-06-22	2009-08-06	2011-09-01	dead	67	63	No	2011-09-01			Negative			No	No	No	Yes	Yes	No	Yes	Yes	No	No	Yes	No	Yes	No	Yes	No	No	7	2009-06-23	1	+S/1401G	2	BEIJING	resistant	sensitive	sensitive	resistant
98	P129	No	Male	40.5092	1968-12-26	Black		Died	unfavourable	2009-06-30		2009-07-01	dead	0.083						Positive	32				No	No	No	No	No	No	No	No	No	No	No	No	No	No	No	0	2009-07-01	1	+S/1401G	2	BEIJING	resistant	sensitive	sensitive	resistant
152	P322		Male	47.0472	1964-03-13	Black	38	Died	unfavourable	2011-03-31	2011-02-25	2011-05-09	dead	3.3	6.1	No	2011-05-09			Positive	39	Yes	Yes	No	No	Yes	Yes	No	Yes	Yes	No	No	Yes	No	Yes	No	Yes	No	No	7	2011-02-28	1	+S/1401G	Not available		resistant		sensitive	resistant
155	P340	Yes	Male	28.0657	1983-02-12	Mixed Ethnicity	44.4	On Treatment	favourable	2011-03-08	2011-05-12	2012-06-01	alive	38	32	No	2012-05-14			Negative			Yes	Yes	No	Yes	Yes	No	Yes	Yes	Yes	No	No	Yes	Yes	Yes	Yes	No	No	9	2011-03-14	1	+S/1401G	NA		resistant		sensitive	resistant
20	B38		Female	34.8884	1972-01-25	Mixed Ethnicity		Died	unfavourable	2006-12-15	2006-12-18	2010-11-28	dead	120	120	No				Negative			Yes	No	Yes	Yes	Yes	Yes	Yes	Yes	No	No	Yes	Yes	Yes	Yes	Yes	No	No	13	2006-12-05	1	+S/1401G	2	BEIJING	resistant	sensitive	sensitive	resistant
37	B64		Female	40.553	1966-07-07	Mixed Ethnicity	39	Died	unfavourable	2007-01-25	2007-10-17	2008-02-21	dead	33	11	No				Positive	125	No	Yes	No	Yes	Yes	Yes	Yes	Yes	Yes	No	No	No	No	Yes	Yes	Yes	No	No	9	2007-01-26	1	+S/1401G	118	LCC	resistant	sensitive	sensitive	resistant
32	B58		Male	31.7618	1975-05-03	Mixed Ethnicity	46	Died	unfavourable	2007-02-05	2007-02-05	2008-10-19	dead	52	52	No				Negative			Yes	No	Yes	Yes	Yes	No	Yes	Yes	No	No	Yes	Yes	Yes	Yes	Yes	No	No	12	2007-02-06	1	+S/1401G	2	BEIJING	resistant	sensitive	sensitive	resistant
99	P132		Male	46.3628	1963-06-24	Black	67.9	Converted	favourable	2009-11-03	2009-12-23	2012-06-01	alive	78	74	Yes	2010-04-07	No		Positive	252	Yes	No	Yes	No	Yes	Yes	No	Yes	Yes	No	No	No	No	Yes	No	Yes	No	No	6	2009-11-03	1	+S/1401G	2	BEIJING	resistant	sensitive	sensitive	resistant
44	B82		Male	38.4175	1968-09-26	Black	50	Died	unfavourable	2007-02-26	2007-05-19	2007-08-01	dead	13	6.2	No				Positive	571	No	Yes	No	Yes	Yes	Yes	No	Yes	Yes	No	No	No	No	Yes	No	Yes	No	No	7	2007-02-26	1	+S/1401G	2	BEIJING	resistant	sensitive	sensitive	resistant
175	p286		Female	35.4743	1975-04-11	Black	67	Converted	favourable	2010-10-01	2010-12-06	2012-06-01	alive	51	45	Yes	2011-01-21	No		Positive	300	Yes	No	No	No	Yes	Yes	No	Yes	Yes	Yes	No	No	Yes	Yes	No	Yes	No	No	8	2010-09-29	1	+S/1401G	Not available		resistant			resistant
68	P047	Yes	Female	22.6037	1986-03-24	Black	43.3	Treatment failure	unfavourable	2008-10-30	2008-12-07	2012-06-01	alive	109	106	No	2010-03-23			Negative			Yes	No	Yes	Yes	Yes	No	Yes	Yes	No	No	Yes	Yes	Yes	Yes	Yes	No	No	10	2008-11-03	1	+S/1401G	2	BEIJING	resistant	resistant	resistant	resistant
65	P036	Yes	Male	31.447	1977-12-02	Mixed Ethnicity	50	Died	unfavourable	2009-05-14	2009-05-15	2009-08-27	dead	8.8	8.7	No	2009-08-27			Negative			Yes	Yes	Yes	Yes	Yes	Yes	Yes	Yes	No	No	No	No	Yes	No	Yes	No	No	8	2009-03-16	1	+S/1401G	2	BEIJING	resistant		sensitive	resistant
85	P092	Yes	Female	30.7707	1978-03-13	Black	58	Reverter	unfavourable	2008-12-19	2009-03-19	2012-06-01	alive	105	98	Yes	2009-03-24	Yes	18052	Positive	715	Yes	No	No	Yes	Yes	No	No	Yes	Yes	No	No	Yes	Yes	Yes	Yes	No	No	No	8	2009-02-20	1	+S/1401G	Not available		resistant	resistant		resistant
100	P134		Male	21.7933	1988-03-03	Mixed Ethnicity	44	Treatment failure	unfavourable	2009-12-18	2009-12-21	2011-02-19	alive	36	35	No	2011-02-19			Negative			Yes	No	No	Yes	Yes	No	Yes	Yes	No	No	Yes	No	Yes	Yes	Yes	No	No	8	2010-01-18	1	+S/1401G	2	BEIJING	resistant		sensitive	resistant
87	P096	No	Male	31.3429	1978-05-01	Black		Died	unfavourable	2009-09-03		2009-09-13	dead	0.83		No				Positive	24			No	No	No	No	No	No	No	No	No	No	No	No	No	No	No	No	0	2009-09-04	1	+S/1401G	2	BEIJING	resistant	sensitive	sensitive	resistant
15	B33		Female	31.3511	1976-03-27	Black	33	Died	unfavourable	2007-08-03	2007-10-10	2007-11-12	dead	8.4	2.8	No				Positive	45	Yes	Yes	No	Yes	Yes	Yes	Yes	Yes	Yes	No	No	No	No	Yes	Yes	No	No	No	8	2007-08-03	1	+S/1401G	2	BEIJING	resistant	sensitive	sensitive	resistant
95	P126	No	Male	38.6037	1971-01-10	Mixed Ethnicity		Died	unfavourable	2009-08-18		2009-08-21	dead	0.25						Negative					No	No	No	No	No	No	No	No	No	No	No	No	No	No	No	0	2009-08-20	1	+S/1401G	118	LCC	resistant	sensitive	sensitive	resistant
38	B66		Male	35.1677	1972-06-30	Black	62	Died	unfavourable	2007-08-31	2007-08-31	2010-07-12	dead	87	87	Yes	2008-09-19	Yes	18123	Negative			Yes	No	Yes	Yes	Yes	Yes	Yes	Yes	No	No	Yes	No	Yes	Yes	Yes	No	No	12	2007-09-03	1	+S/1401G	85	F28	resistant	sensitive	sensitive	resistant
126	P226		Male	32.6215	1977-12-05	Mixed Ethnicity	59.7	Treatment failure	unfavourable	2010-07-20	2010-07-20	2011-09-23	alive	36	36	No	2011-09-23			Negative			Yes	No	No	Yes	Yes	No	Yes	Yes	No	No	Yes	No	Yes	No	Yes	No	No	7	2010-07-21	1	+S/1401G	1	BEIJING	resistant		sensitive	resistant
64	P034	Yes	Female	29.4292	1979-09-18	Black	49	Died	unfavourable	2009-02-21	2009-03-11	2009-03-21	dead	2.3	0.83	No	2009-03-21			Positive	120	No	No	No	Yes	Yes	Yes	No	Yes	Yes	No	No	Yes	No	Yes	Yes	Yes	No	No	9	2009-01-22	1	+S/1401G	2	BEIJING	resistant	sensitive	sensitive	resistant
118	P202		Male	57.3826	1953-03-17	Mixed Ethnicity	48.3	Treatment failure	unfavourable	2010-08-04	2010-08-06	2011-05-20	alive	24	24	No	2011-05-05			Negative			Yes	No	No	Yes	Yes	Yes	Yes	Yes	No	No	Yes	Yes	Yes	No	Yes	No	No	9	2010-07-13	1	+S/1401G	119	X1	resistant		sensitive	resistant
75	P075		Male	39.8467	1969-08-24	Mixed Ethnicity	45	Died	unfavourable	2009-06-29	2009-08-24	2011-12-01	dead	74	69	No	2011-12-01			Positive	1462	Yes	Yes	No	No	Yes	Yes	No	Yes	Yes	No	No	Yes	Yes	Yes	No	Yes	No	No	8	2009-06-29	1	+S/1401G	2	BEIJING	resistant	sensitive	sensitive	resistant
70	P052	Yes	Male	41.0951	1968-04-29	Mixed Ethnicity	46.7	Treatment failure	unfavourable	2009-06-03	2008-06-18	2009-11-24	alive	15	44	No	2009-11-24			Negative			Yes	No	Yes	Yes	Yes	Yes	Yes	Yes	No	No	Yes	No	Yes	No	No	No	No	8	2009-03-06	1	+S/1401G	118	LCC	resistant	resistant	resistant	resistant
17	B35		Male	52.1177	1955-01-01	Mixed Ethnicity	51	Died	unfavourable	2007-02-13	2007-04-03	2008-05-04	dead	37	33	No				Negative			Yes	No	Yes	Yes	Yes	Yes	Yes	Yes	No	No	No	No	Yes	Yes	No	No	No	9	2007-02-14	1	+S/1401G	2	BEIJING	resistant	resistant	sensitive	resistant
133	P245		Female	50.3929	1960-04-17	Black	52.3	Died	unfavourable	2010-09-08	2010-11-05	2010-12-24	dead	8.9	4.1	No	2010-12-24			Negative			No	No	No	Yes	Yes	No	Yes	Yes	No	No	Yes	Yes	Yes	No	Yes	No	No	8	2010-09-09	1	+S/1401G	NA		resistant		sensitive	resistant
46	B86	No	Male	34.8036	1973-01-01	Black		Died	unfavourable	2007-10-22		2007-12-06	dead	3.8		No				Positive		No	No	No	No	No	No	No	No	No	No	No	No	No	No	No	No	No	No	0	2007-10-23	1	+S/1401G	Not available		resistant	resistant	sensitive	resistant
22	B40		Female	25.232	1981-12-04	Mixed Ethnicity	44	Died	unfavourable	2007-02-27	2007-04-25	2008-08-08	dead	44	39	No				Positive		Yes	Yes	No	Yes	Yes	Yes	Yes	Yes	Yes	No	No	No	No	No	No	Yes	No	No	7	2007-02-27	1	+S/1401G	2	BEIJING	resistant	sensitive	sensitive	resistant
59	P026		Male	49.1253	1960-01-08	Mixed Ethnicity	53	Converted	favourable	2009-02-22	2009-04-23	2009-10-21	alive	20	15	Yes	2009-05-25	No		Negative			No	No	No	Yes	Yes	No	Yes	Yes	No	No	Yes	Yes	Yes	No	Yes	No	No	8	2009-02-23	1	+S/1401G	NA		resistant	sensitive	sensitive	resistant
14	B29	Yes	Male	18.59	1988-06-27	Mixed Ethnicity	42	Died	unfavourable	2007-01-29	2006-11-27	2007-03-31	dead	5.1	10	No				Negative			Yes	No	No	No	Yes	No	No	Yes	No	No	Yes	No	Yes	No	No	No	No	5	2007-01-29	1	+S/1401G	NA		resistant	resistant	sensitive	resistant
6	B18		Female	43.7344	1963-03-13	Black	47.5	Died	unfavourable	2006-12-06	2007-02-05	2007-03-31	dead	9.6	4.5	No				Positive	184	No	Yes	No	Yes	Yes	Yes	Yes	No	Yes	No	Yes	No	No	Yes	Yes	Yes	No	No	8	2007-01-29	1	+S/1401G	2	BEIJING	resistant	sensitive	sensitive	resistant
74	P069		Male	32.9528	1976-06-15	Black	49	Died	unfavourable	2009-05-29	2008-08-26	2010-01-05	dead	18	41	No	2010-01-05			Negative			No	Yes	Yes	Yes	Yes	No	Yes	Yes	No	No	Yes	No	Yes	No	Yes	No	No	8	2009-06-01	1	+S/1401G	NA		resistant	sensitive	sensitive	resistant
56	P018	Yes	Male	22.6941	1986-05-05	Black	72.6	Reverter	unfavourable	2009-01-13	2009-03-13	2012-03-20	alive	97	92	Yes	2009-09-01	Yes		Negative			No	No	Yes	Yes	Yes	No	Yes	Yes	No	No	Yes	Yes	Yes	Yes	Yes	No	No	10	2009-01-14	1	+S/1401G	2	BEIJING	resistant	sensitive	sensitive	resistant
41	B78		Male	20.4052	1987-01-03	Mixed Ethnicity		completion	favourable	2007-05-31	2007-05-31	2012-08-30	alive	160	160	Yes	2007-07-02	No		Negative			Yes	No	Yes	Yes	Yes	Yes	Yes	Yes	No	No	No	No	Yes	Yes	Yes	No	No	9	2007-03-22	1	+S/1401G	2	BEIJING	resistant	sensitive	sensitive	resistant
122	P212		Female	27.9836	1982-07-06	Mixed Ethnicity	40.9	Converted	favourable	2010-06-30	2010-08-27	2012-06-01	alive	59	54	Yes	2010-11-23	No		Positive	379	Yes	No	No	Yes	Yes	Yes	No	Yes	Yes	No	No	Yes	Yes	Yes	No	Yes	No	No	9	2010-07-01	1	+S/1401G	Not available		resistant		sensitive	resistant
58	P025	Yes	Male	72.501	1936-08-26	Mixed Ethnicity	63	Died	unfavourable	2009-02-25	2009-04-22	2010-01-25	dead	28	23	No	2010-01-25			Negative			Yes	Yes	No	No	Yes	No	Yes	Yes	No	No	Yes	No	Yes	Yes	Yes	No	No	7	2009-02-26	1	+S/1401G	2	BEIJING	resistant	resistant	sensitive	resistant
5	B17	Yes	Male	39.0856	1968-06-29	Black	44	Died	unfavourable	2007-07-31	2007-07-17	2007-09-01	dead	2.7	3.8	No				Positive	112	Yes	Yes	No	No	No	Yes	No	No	No	No	No	Yes	No	Yes	No	Yes	No	No	5	2007-07-31	1	+S/1401G	Not available		resistant	sensitive	sensitive	resistant
171	P459		Male	50.371	1961-06-07	Black	79.3	Died	unfavourable	2011-10-21	2011-12-15	2012-06-01	alive	19	14	No	2012-05-15			Positive	478	Yes	No	No	No	Yes	Yes	No	Yes	Yes	Yes	No	No	No	Yes	No	Yes	Yes	No	8	2011-10-25	1	+S/1401G	Not available		resistant		sensitive	resistant
102	P139		Female	22.2697	1987-09-03	Black	40.9	Died	unfavourable	2009-12-10	2010-01-26	2011-07-07	dead	48	44	No				Positive	130	Yes	No	No	Yes	Yes	Yes	No	Yes	Yes	Yes	No	No	Yes	No	No	No	No	No	7	2009-12-28	1	+S/1401G	2	BEIJING	resistant	sensitive	sensitive	resistant
67	P046	Yes	Female	30.1355	1979-02-06	Black	50	Converted	favourable	2009-03-27	2009-06-05	2011-06-09	alive	67	61	Yes	2009-08-05	No		Positive	683	Yes	No	No	No	Yes	Yes	No	Yes	Yes	No	No	Yes	No	Yes	No	Yes	No	No	7	2009-03-30	1	+S/1401G	Not available		resistant	sensitive	sensitive	resistant
66	P037	Yes	Female	19.9754	1989-03-14	Black	39.5	Died	unfavourable	2009-03-05	2009-03-11	2010-03-25	dead	32	32	No	2010-03-25			Negative			Yes	No	Yes	Yes	No	No	Yes	No	No	No	No	No	Yes	No	No	No	No	4	2009-03-06	1	+S/1401G	2	BEIJING	resistant	resistant	resistant	resistant
117	P190		Female	40.5202	1969-10-21	Mixed Ethnicity	43	Treatment failure	unfavourable	2010-04-29	2010-07-17	2012-06-01	alive	64	57	No	2012-04-20			Positive	254	Yes	Yes	No	No	Yes	Yes	No	Yes	Yes	No	No	Yes	No	No	Yes	No	No	No	6	2010-04-29	1	+S/1401G	2	BEIJING	resistant		sensitive	resistant
55	P017		Male	27.0308	1981-11-20	Black	60	Died	unfavourable	2008-12-01	2009-03-07	2011-02-01	dead	66	58	Yes	2009-07-27	Yes	18186	Negative			No	No	Yes	Yes	Yes	No	Yes	Yes	No	No	Yes	Yes	Yes	Yes	Yes	No	No	10	2008-12-02	1	+S/1401G	NA		resistant	sensitive	sensitive	resistant
164	P381		Female	25.3059	1986-01-15	Mixed Ethnicity	56.4	On Treatment	favourable	2011-05-07	2011-07-20	2012-06-01	alive	33	26	No	2012-04-24			Negative			No	No	No	Yes	Yes	Yes	Yes	Yes	Yes	No	No	No	Yes	No	Yes	Yes	No	9	2011-06-08	1	+S/1401G	2	BEIJING	resistant		sensitive	resistant
107	P157		Male	51.8877	1959-05-03	Black	55	Converted	favourable	2011-03-23	2011-03-23	2012-06-01	alive	36	36	Yes	2011-08-12	No		Negative			Yes	Yes	No	Yes	Yes	No	Yes	Yes	Yes	No	No	No	Yes	No	Yes	No	No	7	2011-03-22	1	+S/1401G	NA		resistant		sensitive	resistant
137	P258		Female	72.3395	1938-05-12	Black	70	Converted	favourable	2010-09-13	2010-11-23	2012-06-01	alive	52	46	Yes	2010-11-11	No		Negative			No	No	No	No	Yes	No	Yes	Yes	No	No	Yes	No	Yes	No	Yes	No	No	6	2010-09-14	1	+S/1401G	NA		resistant		sensitive	resistant
7	B19	Yes	Male	26.1054	1980-11-03	Mixed Ethnicity	54	Treatment failure	unfavourable	2006-12-12	2006-12-12	2012-08-30	alive	174	174	Yes	2007-11-20	Yes	17665	Negative			Yes	No	Yes	Yes	Yes	Yes	Yes	Yes	No	No	Yes	Yes	Yes	Yes	Yes	No	No	13	2006-12-12	1	+S/1401G	2	BEIJING	resistant	sensitive	sensitive	resistant
128	P229		Female	25.5113	1985-02-19	Mixed Ethnicity	41.5	Died	unfavourable	2010-08-25	2010-10-06	2010-11-01	dead	5.7	2.2	No	2010-11-01			Negative			No	No	No	Yes	Yes	No	Yes	Yes	No	No	Yes	No	Yes	No	Yes	No	No	7	2010-07-14	1	+S/1401G	NA		resistant		sensitive	resistant
142	P265		Female	37.5442	1973-03-20	Black	38.6	Treatment failure	unfavourable	2010-10-05	2010-12-02	2012-06-01	alive	50	46	No	2012-04-06			Negative			No	No	No	Yes	Yes	No	Yes	Yes	Yes	No	No	Yes	Yes	No	Yes	No	No	8	2010-10-19	1	+S/1401G	1	BEIJING	resistant		sensitive	resistant
89	P099		Male	48.6653	1960-12-24	Black	63.8	Reverter	unfavourable	2009-08-24	2009-11-04	2012-06-01	alive	84	78	Yes	2010-02-05	Yes	18450	Positive	463	Yes	No	No	No	Yes	Yes	No	Yes	Yes	No	No	Yes	No	Yes	No	Yes	No	No	7	2009-08-28	1	+S/1401G	2	BEIJING	resistant	sensitive	sensitive	resistant
39	B69		Female	23.9124	1983-09-23	Black	75	Died	unfavourable	2007-08-22	2007-08-22	2009-06-12	dead	55	55	Yes	2007-11-15	Yes	17546	Positive	173	Yes	Yes	No	Yes	Yes	Yes	No	Yes	Yes	No	No	Yes	No	Yes	No	Yes	Yes	No	10	2007-08-22	1	+S/1401G	2	BEIJING	resistant	sensitive	sensitive	resistant
124	P214		Male	52.7283	1957-09-18	Mixed Ethnicity	67.4	Converted	favourable	2010-06-11	2010-08-28	2012-06-01	alive	60	54	Yes	2010-08-25	No		Negative			No	No	Yes	Yes	Yes	No	Yes	Yes	No	No	Yes	No	Yes	No	Yes	No	No	8	2010-06-14	1	+S/1401G	NA		resistant		sensitive	resistant
81	P088	Yes	Male	20.7502	1989-04-20	Mixed Ethnicity	54	Died	unfavourable	2010-01-19	2010-02-24	2011-01-01	dead	29	26	No	2011-01-01			Negative			No	No	No	Yes	Yes	No	Yes	Yes	No	No	Yes	No	Yes	No	Yes	No	No	7	2010-01-19	1	+S/1401G	2	BEIJING	resistant	sensitive	sensitive	resistant
105	P148	Yes	Male	32.3176	1977-05-01	Black	65	Died	unfavourable	2009-08-25	2009-08-28	2012-07-01	dead	87	87	Yes	2009-10-07	No		Positive	131	Yes	No	No	No	No	Yes	No	No	Yes	No	No	Yes	No	Yes	No	Yes	No	No	6	2009-08-25	1	+S/1401G	2	BEIJING	resistant	sensitive	sensitive	resistant
174	R2/030	Yes	Male	38.9788	1969-09-24	Black	72	Loss to FU		2008-09-16	2008-12-02	2010-05-07		50	43	No				Positive	236	Yes	Yes	No	No	Yes	Yes	No	Yes	Yes	No	No	No	No	Yes	Yes	Yes	No	No	5	2008-09-17	1	+S/1401G	2	BEIJING	resistant	sensitive	sensitive	resistant
160	P356		Female	28.8871	1982-05-10	Black	56	Converted	favourable	2011-03-30	2011-06-07	2012-06-01	alive	36	30	Yes	2011-10-10	No		Positive	13	Yes	No	No	No	Yes	Yes	Yes	Yes	Yes	Yes	No	No	No	Yes	No	Yes	No	No	8	2011-04-01	1	+S/1401G	2	BEIJING	resistant		sensitive	resistant
104	P145	Yes	Female	37.128	1972-11-28	Black	50	Died	unfavourable	2010-01-14	2010-02-22	2012-01-05	dead	60	57	Yes	2010-04-26	Yes	18469	Positive	193	Yes	No	No	No	Yes	Yes	No	Yes	Yes	No	No	Yes	No	Yes	No	Yes	No	No	7	2010-01-14	1	+S/1401G	Not available		resistant	sensitive	sensitive	resistant
92	P119		Female	53.0513	1956-09-22	Black	71	Died	unfavourable	2009-10-11	2009-12-18	2010-11-05	dead	33	27	No	2010-11-05			Positive	475	Yes	No	No	Yes	Yes	Yes	Yes	Yes	Yes	No	No	Yes	No	Yes	No	Yes	No	No	9	2009-10-20	1	+S/1401G	2	BEIJING	resistant			resistant
54	P016	Yes	Male	46.3327	1962-08-20	Black	56	Reverter	unfavourable	2008-12-19	2009-02-17	2012-06-01	alive	105	100	Yes	2009-05-04	Yes		Negative			No	No	Yes	Yes	No	Yes	Yes	Yes	No	No	No	No	Yes	Yes	Yes	No	No	8	2008-12-11	1	+S/1401G	2	BEIJING	resistant	sensitive	sensitive	resistant
53	P015		Male	17.9658	1991-01-15	Mixed Ethnicity	67	Treatment failure	unfavourable	2009-01-02	2008-10-17	2010-11-02	alive	56	62	No	2010-11-02			Negative			Yes	Yes	Yes	Yes	Yes	Yes	Yes	Yes	No	No	Yes	Yes	Yes	No	Yes	No	No	10	2008-07-19	1	+S/1401G	2	BEIJING	resistant	resistant	sensitive	resistant
23	B41		Female	25.5879	1982-07-28	Black		Died	unfavourable	2008-02-28	2008-06-12	2009-06-05	dead	39	30	No				Positive	177	Yes	No	No	Yes	Yes	Yes	Yes	Yes	Yes	No	No	No	No	Yes	No	Yes	No	No	9	2008-02-28	1	+S/1401G	2	BEIJING	resistant	sensitive	sensitive	resistant
159	P353		Male	61.5743	1949-09-13	Black	54	On Treatment	favourable	2011-04-11	2011-05-31	2012-06-01	alive	35	31	No	2012-05-15			Negative			No	No	No	Yes	Yes	No	Yes	Yes	Yes	No	No	Yes	Yes	No	Yes	Yes	No	9	2011-04-12	1	+S/1401G	2	BEIJING	resistant		sensitive	resistant
88	P098		Male	45.8042	1963-05-01	Mixed Ethnicity	50	Died	unfavourable	2009-02-18	2009-01-06	2010-02-11	dead	30	33	No	2010-02-11			Negative			Yes	Yes	No	Yes	Yes	Yes	Yes	Yes	No	No	Yes	No	Yes	No	Yes	No	No	8	2009-02-18	1	+S/1401G	2	BEIJING	resistant		sensitive	resistant
157	P345		Female	27.3101	1983-11-02	Black	68	Died	unfavourable	2011-02-23	2011-03-09	2011-08-15	dead	14	13	No	2011-08-15			Positive	323	Yes	No	No	No	Yes	Yes	No	Yes	Yes	Yes	No	No	Yes	Yes	No	Yes	No	No	8	2011-02-23	1	+S/1401G	2	BEIJING	resistant		sensitive	resistant
134	P248		Male	38.7077	1971-10-16	Black	72.8	Converted	favourable	2010-07-01	2010-11-08	2012-06-01	alive	58	48	Yes	2011-02-04	No		Positive	2	Yes	Yes	No	No	Yes	Yes	No	Yes	Yes	No	No	Yes	Yes	Yes	No	Yes	No	No	8	2010-07-04	1	+S/1401G	2	BEIJING	resistant		sensitive	resistant
71	P062		Female	33.2621	1976-02-15	Black	48.8	Died	unfavourable	2009-05-21	2009-07-22	2009-09-03	dead	8.8	3.6	No	2009-09-03			Positive	102	No	No	No	No	Yes	Yes	Yes	Yes	Yes	Yes	No	No	No	Yes	No	Yes	No	No	8	2009-05-22	1	+S/1401G	2	BEIJING	resistant	sensitive	sensitive	resistant
115	P181		Male	19.7207	1990-06-29	Mixed Ethnicity	44.8	Treatment failure	unfavourable	2010-03-19	2010-06-01	2011-06-28	alive	39	33	No	2011-05-27			Negative			Yes	No	No	Yes	Yes	No	Yes	Yes	No	No	Yes	No	Yes	No	Yes	No	No	7	2010-03-23	1	+S/1401G	1	BEIJING	resistant	sensitive	sensitive	resistant
63	P033	Yes	Female	18.0999	1990-10-19	Mixed Ethnicity	35	Reverter	unfavourable	2008-11-24	2009-04-25	2011-06-28	alive	79	66	Yes	2009-07-06	Yes	17860	Positive	108	Yes	Yes	Yes	No	Yes	Yes	No	Yes	Yes	No	No	Yes	Yes	Yes	No	No	No	No	7	2008-11-25	1	+S/1401G	2	BEIJING	resistant	sensitive	sensitive	resistant
27	B47		Male	48.1424	1958-11-14	Black	58	completion	favourable	2007-01-05	2007-04-03	2012-08-30	alive	172	165	Yes	2007-05-03	No		Positive	389	Yes	Yes	No	Yes	Yes	Yes	Yes	Yes	Yes	No	No	Yes	No	Yes	Yes	No	No	No	10	2007-01-05	1	+S/1401G	2	BEIJING	resistant	sensitive	sensitive	resistant
150	P299	Yes	Female	48.3723	1962-06-26	Mixed Ethnicity	46	On Treatment	favourable	2010-11-09	2011-02-18	2012-06-01	alive	48	39	No	2012-05-16			Negative			Yes	No	Yes	Yes	Yes	Yes	Yes	Yes	Yes	No	No	Yes	Yes	No	Yes	No	No	9	2010-11-09	1	+S/1401G	NA		resistant		sensitive	resistant
61	P030	Yes	Male	26.8775	1982-10-02	Black	65	Transfer		2009-08-18	2009-05-01	2009-07-25								Negative			Yes	Yes	No	No	Yes	No	No	Yes	No	No	Yes	Yes	Yes	No	Yes	No	No	7	2009-08-19	1	+S/1401G	2	BEIJING	resistant	sensitive	sensitive	resistant
60	P028	Yes	Male	35.8385	1973-06-15	Mixed Ethnicity	74	Converted	favourable	2009-04-17	2009-04-24	2009-09-27	alive	14	13	Yes	2009-04-28	No		Negative			Yes	Yes	No	Yes	Yes	Yes	Yes	Yes	No	No	Yes	Yes	Yes	No	Yes	No	No	9	2009-03-03	1	+S/1401G	143	Haarlem	resistant	sensitive	sensitive	resistant
176	p424		Female	48.4983	1963-02-11	Black	67.4	Converted	favourable	2011-08-12	2011-10-06	2012-06-01	alive	25	20	Yes	2011-12-12	No		Positive	170	Yes	No	No	No	Yes	Yes	No	Yes	Yes	Yes	No	No	Yes	Yes	No	Yes	No	Yes	9	2011-08-12	1	+S/1401G	Not available		resistant		sensitive	resistant
169	P436		Male	46.9322	1964-10-14	Black	37.8	On Treatment	favourable	2011-09-20	2011-11-04	2012-06-01	alive	21	18	No	2012-05-17			Negative			Yes	No	No	Yes	Yes	No	Yes	Yes	Yes	No	No	No	Yes	No	No	Yes	No	7	2011-09-21	1	+S/1401G	2	BEIJING	resistant	sensitive		resistant
1	B11		Female	38.6886	1968-03-08	Mixed Ethnicity	52.5	Died	unfavourable	2006-11-15	2006-11-15	2010-05-26	dead	107	107	No				Negative			Yes	No	Yes	Yes	No	No	Yes	Yes	No	No	Yes	Yes	Yes	Yes	No	No	No	11	2007-02-16	1	+S/1401G	2	BEIJING	resistant	sensitive	resistant	resistant
129	P232		Male	30.6256	1980-01-01	Black	65	Died	unfavourable	2010-08-17	2010-10-21	2010-11-02	dead	6.4	1	No	2010-11-02			Positive	24	Yes	No	No	No	Yes	Yes	No	Yes	No	No	No	Yes	No	Yes	No	Yes	No	No	6	2010-08-18	1	+S/1401G	Not available		resistant		sensitive	resistant
127	P227		Male	23.1732	1987-05-27	Mixed Ethnicity	58	Treatment failure	unfavourable	2010-07-29	2010-07-20	2011-07-05	alive	28	29	No	2011-07-05			Negative			Yes	No	No	Yes	Yes	No	Yes	Yes	No	No	Yes	No	Yes	No	Yes	No	No	7	2010-08-02	1	+S/1401G	119	X1	resistant		sensitive	resistant
84	P091		Male	33.5113	1976-02-08	Mixed Ethnicity	46.3	Treatment failure	unfavourable	2009-08-13	2009-10-19	2010-11-19	alive	39	33	No	2010-11-19			Negative			Yes	No	No	Yes	Yes	No	Yes	Yes	No	No	Yes	No	Yes	No	Yes	No	Yes	8	2009-08-17	1	+S/1401G	118	LCC	resistant	sensitive	sensitive	resistant
12	B26		Male	47.4798	1959-08-23	Mixed Ethnicity		Died	unfavourable	2007-02-14	2007-05-29	2011-07-28	dead	135	127	Yes	2007-12-28	Yes	17673	Negative			Yes	No	Yes	Yes	Yes	Yes	Yes	Yes	No	No	No	No	Yes	Yes	Yes	No	No	10	2007-02-14	1	+S/1401G	2	BEIJING	resistant	resistant	resistant	resistant
47	B89		Male	30.9541	1976-03-21	Mixed Ethnicity	48	Died	unfavourable	2007-03-05	2007-04-26	2008-12-06	dead	54	49	No				Negative			Yes	No	Yes	Yes	Yes	Yes	Yes	Yes	No	No	No	Yes	Yes	No	Yes	No	No	10	2007-03-05	1	+S/1401G	2	BEIJING	resistant	resistant	sensitive	resistant
166	P393		Female	27.8494	1983-08-16	Mixed Ethnicity	50.4	Converted	favourable	2011-06-22	2011-08-05	2012-06-01	alive	29	25	Yes	2011-11-08	No		Negative			No	No	No	Yes	Yes	No	Yes	Yes	Yes	No	No	Yes	Yes	No	Yes	No	No	8	2011-06-24	1	+S/1401G	1	BEIJING	resistant		resistant	resistant
48	B94		Female	48.052	1959-06-06	Mixed Ethnicity	50	Died	unfavourable	2007-06-25	2007-06-25	2011-06-24	dead	122	122	Yes	2007-12-13	Yes	17604	Negative			Yes	No	Yes	Yes	Yes	Yes	Yes	Yes	No	No	Yes	No	Yes	No	Yes	No	No	11	2007-06-25	1	+S/1401G	2	BEIJING	resistant	sensitive	sensitive	resistant
4	B15		Female	29.3744	1977-09-29	Mixed Ethnicity	39.2	Died	unfavourable	2007-02-13	2007-03-20	2008-10-20	dead	51	48	No				Negative			Yes	No	No	Yes	Yes	Yes	Yes	Yes	No	No	Yes	Yes	Yes	Yes	Yes	No	No	12	2007-02-13	1	+S/1401G	2	BEIJING	resistant	sensitive	sensitive	resistant
8	B20		Female	36.6708	1970-06-08	Mixed Ethnicity	38.2	Died	unfavourable	2007-02-08	2007-05-22	2009-04-03	dead	65	57	No				Negative			Yes	No	Yes	Yes	No	Yes	Yes	Yes	No	No	Yes	No	Yes	No	Yes	No	No	9	2007-05-08	1	+S/1401G	2	BEIJING	resistant	sensitive	resistant	resistant
113	P176		Female	34.089	1976-03-07	Mixed Ethnicity	60.1	Treatment failure	unfavourable	2010-04-09	2010-05-25	2011-05-06	alive	33	29	No	2011-04-21			Negative			Yes	No	No	Yes	Yes	Yes	Yes	Yes	No	No	Yes	No	Yes	No	Yes	No	No	8	2010-04-09	1	+S/1401G	1	BEIJING	resistant	sensitive		resistant
13	B28		Male	35.8083	1971-03-20	Mixed Ethnicity		Died	unfavourable	2007-01-09	2007-04-12	2011-12-26	dead	151	143	Yes	2009-01-20	Yes	18002	Negative			Yes	No	Yes	Yes	Yes	Yes	Yes	Yes	No	No	No	No	Yes	Yes	Yes	No	No	10	2007-01-09	1	+S/1401G	2	BEIJING	resistant	sensitive	sensitive	resistant
82	P089	Yes	Male	20.0767	1989-07-17	Mixed Ethnicity	41	Treatment failure	unfavourable	2009-08-14	2009-10-07	2010-11-17	alive	38	34	No	2010-10-07			Negative			No	No	No	Yes	Yes	No	Yes	Yes	No	No	Yes	Yes	Yes	Yes	Yes	No	No	9	2009-08-17	1	+S/1401G	2	BEIJING	resistant	resistant	sensitive	resistant
3	B13	No	Male	40.1451	1967-03-02	Mixed Ethnicity	46	Died	unfavourable	2007-04-24	2007-07-31	2007-08-03	dead	8.4	0.25	No				Negative			Yes	No	Yes	Yes	Yes	No	Yes	No	No	No	Yes	No	Yes	No	No	No	No	6	2007-04-24	0	1401 wild type	NA		resistant	sensitive	sensitive	resistant
11	B24		Female	27.4305	1979-09-12	Mixed Ethnicity	32	Died	unfavourable	2007-02-16	2007-04-19	2010-01-25	dead	90	84	No				Positive	686	Yes	Yes	No	No	Yes	Yes	Yes	Yes	Yes	No	No	No	No	Yes	Yes	Yes	No	No	8	2007-02-19	0	1401 wild type	115	LCC	resistant	sensitive	sensitive	resistant
119	P204		Male	28.1807	1982-04-12	Black	48	Died	unfavourable	2010-06-17	2010-06-17	2010-08-17	dead	5.1	5.1	No	2010-08-17			Positive	78	Yes	No	Yes	No	Yes	Yes	No	Yes	Yes	No	No	Yes	No	Yes	Yes	No	No	No	7	2010-06-17	0	1401 wild type	2	BEIJING	resistant		sensitive	resistant
9	B22	Yes	Female	30.0835	1976-11-19	Mixed Ethnicity	42	Died	unfavourable	2006-12-20	2005-10-18	2007-09-10	dead	22	58	No				Negative			Yes	No	No	Yes	Yes	No	No	Yes	No	No	Yes	No	Yes	No	Yes	No	No	7	2006-12-21	0	1401 wild type	NA		resistant	sensitive	sensitive	resistant
43	B81		Male	27.1376	1979-09-26	Black		Died	unfavourable	2006-11-15	2007-02-07	2007-06-12	dead	17	10	No				Negative			Yes	No	Yes	No	Yes	No	No	Yes	No	No	No	No	Yes	Yes	No	No	No	5	2006-12-15	0	1401 wild type	2	BEIJING	resistant	resistant	sensitive	resistant
158	P348		Male	43.1431	1967-08-05	Mixed Ethnicity	50.8	Converted	favourable	2010-09-26	2011-05-25	2012-02-08	alive	42	22	Yes	2011-07-26	No		Negative			No	No	No	Yes	Yes	No	Yes	Yes	Yes	No	No	No	Yes	No	Yes	No	No	7	2010-10-06	0	1401 wild type	2	BEIJING	resistant		sensitive	resistant
103	P141		Male	26.4613	1982-05-20	Black	51	Died	unfavourable	2008-11-04	2009-01-16	2011-08-01	dead	83	77	No	2011-08-01			Positive	269	Yes	Yes	No	Yes	Yes	No	Yes	Yes	Yes	No	No	No	No	Yes	Yes	No	No	No	7	2008-11-07	0	1401 wild type	2	BEIJING	resistant	resistant	resistant	resistant
40	B72		Female	26.9514	1980-06-14	Black	49	Died	unfavourable	2007-05-28	2007-08-01	2007-08-21	dead	7.1	1.7	No				Positive		Yes	Yes	No	Yes	Yes	Yes	Yes	Yes	Yes	No	No	No	No	Yes	No	Yes	No	No	8	2007-05-28	0	1401 wild type	2	BEIJING	resistant	sensitive	sensitive	resistant
143	P273		Male	32.835	1977-11-30	Black	67	Converted	favourable	2010-10-01	2010-12-10	2012-06-01	alive	51	45	Yes	2010-12-10	No		Positive	146	Yes	No	No	No	Yes	Yes	No	Yes	Yes	No	No	Yes	Yes	Yes	No	Yes	No	No	8	2010-10-05	0	1401 wild type	Not available		resistant			resistant
151	P315		Female	34.5818	1976-04-20	Black	86.6	Converted	favourable	2010-11-19	2010-10-15	2011-06-15	alive	17	20	Yes	2011-02-03	No		Negative			Yes	No	Yes	Yes	Yes	No	Yes	Yes	No	No	Yes	Yes	Yes	No	Yes	No	No	9	2010-11-19	0	1401 wild type	646	EAI	resistant		resistant	resistant
79	P083	Yes	Male	36.6407	1972-11-15	Black	66	Converted	favourable	2009-07-07	2009-09-16	2012-02-15	alive	79	74	Yes	2009-08-18	No		Positive	56	Yes	Yes	No	Yes	Yes	Yes	No	Yes	Yes	No	No	Yes	Yes	Yes	No	Yes	No	No	9	2009-07-07	0	1401 wild type	Not available		resistant	sensitive	sensitive	resistant
31	B52		Female	30.538	1977-01-01	Black	61	Died	unfavourable	2007-07-17	2007-07-17	2009-11-09	dead	71	71	Yes	2008-02-22	No		Positive	414	Yes	Yes	No	No	Yes	Yes	No	Yes	Yes	No	No	Yes	No	Yes	No	Yes	No	No	8	2007-09-27	0	1401 wild type	22	LCC	resistant	sensitive	sensitive	resistant
72	P064		Female	46.2012	1963-03-22	Mixed Ethnicity	57.9	Converted	favourable	2009-06-03	2009-07-28	2011-07-19	alive	65	60	Yes	2009-09-07	No		Negative			No	No	No	Yes	Yes	No	Yes	Yes	No	No	No	No	Yes	No	Yes	No	No	6	2009-06-04	0	1401 wild type	NA		resistant	sensitive	sensitive	resistant
106	P149		Female	23.8056	1985-08-22	Mixed Ethnicity	40.4	Converted	favourable	2009-06-12	2009-07-21	2010-03-04	alive	22	19	Yes	2009-11-09	No		Negative			Yes	No	No	Yes	Yes	No	Yes	Yes	No	No	Yes	Yes	Yes	Yes	Yes	No	No	9	2009-06-12	0	1401 wild type	118	LCC				resistant
80	P085	Yes	Female	18.1875	1990-12-13	Black	54.7	Died	unfavourable	2009-02-19	2009-04-20	2009-12-06	dead	24	19	No	2009-12-06			Negative			Yes	No	Yes	Yes	Yes	No	Yes	Yes	No	No	Yes	Yes	Yes	No	Yes	No	No	9	2009-02-20	0	1401 wild type	2	BEIJING	resistant	sensitive	sensitive	resistant
110	P170	Yes	Male	40.2628	1969-12-10	Mixed Ethnicity	44	Died	unfavourable	2010-03-16	2010-05-14	2011-05-08	dead	35	30	No	2011-05-08			Negative			Yes	Yes	No	Yes	Yes	No	Yes	Yes	No	No	Yes	No	Yes	No	Yes	No	No	7	2009-10-16	0	1401 wild type	NA		resistant	sensitive	sensitive	resistant
21	B39	Yes	Male	30.9733	1976-10-11	Mixed Ethnicity	58	Died	unfavourable	2007-10-02	2007-10-02	2011-01-01	dead	99	99	Yes	2009-09-11	Yes	18280	Negative			Yes	No	Yes	No	Yes	Yes	Yes	Yes	No	No	Yes	No	Yes	Yes	Yes	No	No	11	2007-10-03	0	1401 wild type	2	BEIJING	resistant	resistant	sensitive	resistant
91	P114	Yes	Male	28.0931	1981-09-16	Mixed Ethnicity	52	Reverter	unfavourable	2009-10-20	2009-12-12	2012-06-01	alive	80	75	Yes	2010-03-10	Yes	18424	Negative			Yes	No	No	Yes	Yes	No	Yes	Yes	No	No	Yes	No	Yes	No	Yes	No	No	7	2009-10-21	0	1401 wild type	2	BEIJING	resistant	sensitive	sensitive	resistant
162	P363		Female	39.5866	1971-09-07	Black	51.6	On Treatment	favourable	2011-04-09	2011-06-22	2012-06-01	alive	35	29	No	2012-06-01			Positive	558	Yes	No	No	No	Yes	Yes	No	Yes	Yes	Yes	No	No	Yes	Yes	No	Yes	No	No	8	2011-04-20	0	1401 wild type	2	BEIJING	resistant		sensitive	resistant
10	B23		Male	49.6044	1957-06-25	Black		Died	unfavourable	2007-02-01	2007-04-13	2008-06-02	dead	41	35	No				Negative			Yes	No	No	Yes	Yes	Yes	No	Yes	No	No	No	No	Yes	No	No	No	No	5	2007-02-02	0	1401 wild type	2	BEIJING	resistant	resistant	sensitive	resistant
45	B84		Male	28.1643	1979-06-04	Mixed Ethnicity	49	Died	unfavourable	2007-08-03	2008-02-01	2009-05-27	dead	55	40	No				Negative			Yes	No	No	Yes	Yes	Yes	Yes	Yes	No	No	No	No	Yes	No	Yes	No	No	7	2007-08-03	0	1401 wild type	2	BEIJING	resistant	resistant	sensitive	resistant
170	P454	Yes	Female	43.6003	1968-02-28	Mixed Ethnicity	34	Died	unfavourable	2011-10-05	2011-10-05	2011-12-26	dead	6.8	6.8	No	2011-12-26			Positive	157	Yes	Yes	No	No	Yes	Yes	No	Yes	Yes	Yes	No	No	Yes	Yes	No	Yes	No	No	8	2011-10-06	0	1401 wild type	118	LCC	resistant		sensitive	resistant
29	B5		Female	45.577	1961-10-26	Mixed Ethnicity	34.4	Died	unfavourable	2007-05-25	2007-08-01	2008-09-30	dead	41	36	Yes	2007-11-01	No		Negative			Yes	No	Yes	Yes	Yes	Yes	Yes	Yes	No	No	No	No	Yes	No	Yes	No	No	9	2007-05-25	0	1401 wild type	2	BEIJING	resistant	sensitive	sensitive	resistant
178	p453		Female	30.2313	1981-06-29	Black	53.8	Converted	favourable	2011-09-22	2011-11-21	2012-06-01	alive	21	16	Yes	2011-10-27	No		Negative			No	No	No	Yes	Yes	No	Yes	Yes	No	No	Yes	Yes	Yes	No	Yes	No	No	8	2011-09-22	0	1401 wild type	NA		resistant		resistant	resistant
35	B61		Male	32.1287	1974-09-15	Black		Died	unfavourable	2006-11-01	2006-11-01	2008-11-01	dead	61	61	No				Positive		No	Yes	No	No	Yes	Yes	No	Yes	Yes	No	No	Yes	Yes	Yes	Yes	No	No	No	10	2006-11-01	1	mix	2	BEIJING	resistant	resistant	sensitive	resistant
154	P326		Female	21.8179	1989-05-01	Mixed Ethnicity	38.1	Died	unfavourable	2011-02-24	2011-02-23	2011-09-18	dead	17	17	No	2011-09-18			Negative			Yes	No	Yes	Yes	Yes	No	Yes	Yes	Yes	No	No	No	Yes	No	Yes	No	No	8	2011-02-25	1	mix	NA		resistant		sensitive	resistant
125	P219	Yes	Male	23.447	1986-11-14	Mixed Ethnicity	58	Treatment failure	unfavourable	2010-04-26	2010-09-16	2012-06-01	alive	64	52	No	2011-06-02			Negative			Yes	No	Yes	Yes	Yes	No	Yes	Yes	Yes	No	No	No	Yes	No	Yes	No	No	8	2010-04-28	1	mix	1	BEIJING	resistant		sensitive	resistant
116	P182	Yes	Male	30.7762	1979-12-08	Black	61.3	Default	unfavourable	2010-09-17	2010-05-05	2012-06-01	alive	52	63	No	2011-03-23			Negative			Yes	Yes	No	Yes	Yes	Yes	Yes	Yes	No	No	Yes	No	Yes	No	Yes	No	No	8	2010-09-20	1	mix	NA		resistant		resistant	resistant
131	P237	Yes	Male	39.5072	1970-12-26	Mixed Ethnicity	50	Died	unfavourable	2010-06-29	2010-09-16	2011-09-05	dead	36	30	No				Negative			Yes	Yes	No	Yes	Yes	Yes	Yes	Yes	No	No	Yes	No	Yes	Yes	Yes	No	No	9	2010-06-30	1	mix	790	U	resistant		sensitive	resistant
78	P081		Male	30.0808	1979-06-10	Black	47	Transfer		2009-07-09	2009-09-04	2012-06-01	alive	88	83	No	2010-03-04			Negative			No	No	Yes	No	Yes	No	Yes	Yes	No	No	Yes	No	Yes	No	Yes	No	No	7	2009-07-23	1	mix	2	BEIJING	resistant	sensitive	sensitive	resistant
132	P238		Male	20.7529	1989-10-25	Mixed Ethnicity	50	Treatment failure	unfavourable	2010-07-27	2010-10-05	2011-09-16	alive	35	29	No	2011-09-16			Negative			Yes	No	No	Yes	Yes	Yes	Yes	Yes	No	No	Yes	No	Yes	No	Yes	No	No	8	2010-07-28	1	mix	1	BEIJING	resistant		sensitive	resistant
121	P210		Male	38.2806	1972-01-17	Mixed Ethnicity	70	On Treatment	favourable	2010-04-29	2010-08-27	2012-06-01	alive	64	54	No	2011-12-15			Negative			Yes	Yes	No	Yes	Yes	Yes	Yes	Yes	No	No	Yes	Yes	Yes	No	Yes	No	No	9	2010-04-30	1	mix	2	BEIJING	resistant		sensitive	resistant
173	R2/028	Yes	Male	27.5017	1981-02-04	Black	59	Loss to FU		2008-08-06	2008-10-15	2011-06-23	dead	88	82	No				Negative			Yes	No	Yes	Yes	Yes	No	Yes	Yes	No	No	Yes	No	Yes	Yes	Yes	No	No	10	2008-08-07	1	mix	2	BEIJING	resistant	sensitive	sensitive	resistant
25	B43		Female	52.9528	1954-02-09	Mixed Ethnicity	74	Died	unfavourable	2007-01-23	2007-04-05	2010-07-28	dead	107	101	No				Positive	365	Yes	Yes	No	Yes	Yes	Yes	Yes	Yes	Yes	No	No	No	No	Yes	Yes	No	No	No	9	2007-01-24	1	mix	2	BEIJING	resistant	resistant	sensitive	resistant
77	P077		Female	34.2478	1975-04-01	Mixed Ethnicity	47	Default	unfavourable	2009-06-30	2009-08-20	2009-12-26	alive	15	11	No	2009-12-26			Negative			No	No	No	Yes	Yes	No	Yes	Yes	No	No	Yes	No	Yes	No	Yes	No	No	7	2009-07-01	1	mix	NA		resistant	resistant	sensitive	resistant
[truncated: 10 more columns]
